# Supplementary material for: Pan-cancer Genomic Analysis of AXL Mutations Reveals a Novel, Recurrent, Functionally Activating AXL W451C Alteration Specific to Myxofibrosarcoma
Source: Am J Surg Pathol. 2024 Feb 19;48(6):699–707. doi: 10.1097/PAS.0000000000002191 (PMC11093512; doi:10.1097/PAS.0000000000002191)
Supplement: Supplementary file 2 [file pas-48-699-s002.xlsx]

## Sheet: Sheet1
Supplemental Table 2. 236 single nucleotide variants in AXL were identified in total in the sarcoma cohort. Each variant is shown in a single line, with variant data as well as select clinicopathologic and molecular data.
Gene	Protein Effect	AXL transcript NM number	Coverage	AXL variant allele fraction	Computational purity %	Test Type	Disease category	Sex	Age	Tumor Mutational Burden	MSI Status
AXL	R4Q	NM_021913	996	0.05	84	FoundationOneDx	soft tissue liposarcoma	male	75	2.5	MSS
AXL	R4Q	NM_021913	718	0.36	99.9	FoundationOneHeme	soft tissue rhabdomyosarcoma embryonal	male	11	6.5	MSS
AXL	C5W	NM_021913	620	0.35	81.9	FoundationOneHeme	uterus leiomyosarcoma	female	57	1.6	MSS
AXL	C20G	NM_021913	491	0.47	89.8	FoundationOneHeme	lung sarcoma (nos)	male	63	23.4	MSS
AXL	W22fs*1	NM_021913	305	0.61	82.9	FoundationOneDx	unknown primary gist	male	60	1.3	MSS
AXL	A23V	NM_021913	990	0.38	50	FoundationOneHeme	bone osteosarcoma	female	51	1.6	MSS
AXL	splice	NM_021913	877	0.11	69.96	FoundationOne	soft tissue sarcoma undifferentiated	male	50	5.8	Not Performed
AXL	A32V	NM_021913	391	0.15	14.2	FoundationOne	soft tissue angiosarcoma	male	64	16.8	Not Performed
AXL	E34Q	NM_021913	567	0.46	89.8	FoundationOneHeme	lung sarcoma (nos)	male	63	23.4	MSS
AXL	P36L	NM_021913	557	0.16	20	FoundationOneHeme	soft tissue sarcoma undifferentiated	male	72	46	MSS
AXL	V38L	NM_021913	444	0.54	99.9	FoundationOneHeme	uterus endometrial stromal sarcoma	female	43	2.4	MSS
AXL	N43T	NM_021913	656	0.47	10	FoundationOneHeme	bone ewing sarcoma	male	0	0	MSS
AXL	G49R	NM_021913	735	0.28	88.8	FoundationOne	unknown primary gist	female	59	6.1	MSS
AXL	G49E	NM_021913	713	0.09	71.6	FoundationOneHeme	soft tissue liposarcoma	male	79	1.6	MSS
AXL	R55W	NM_021913	379	0.07	20	FoundationOneHeme	soft tissue sarcoma (nos)	female	74	32.3	MSS
AXL	R55Q	NM_021913	532	0.42	32.1	FoundationOneHeme	soft tissue angiosarcoma	male	78	11.3	MSS
AXL	G73R	NM_021913	626	0.25	51.2	FoundationOneHeme	soft tissue angiosarcoma	male	72	55.7	MSS
AXL	splice site 229_308+53del133	NM_021913	922	0.22	45.6	FoundationOneHeme	unknown primary leiomyosarcoma	female	38	2.4	MSS
AXL	V86fs*12	NM_021913	640	0.34	64.2	FoundationOneHeme	bone ewing sarcoma	male	26	0	MSS
AXL	V86L	NM_021913	486	0.46	70.5	FoundationOneHeme	soft tissue chondrosarcoma	female	59	1.6	MSS
AXL	P87L	NM_021913	542	0.4	53.9	FoundationOneHeme	skin sarcoma (nos)	male	87	56.5	MSS
AXL	L88fs*10	NM_021913	595	0.27	45.8	FoundationOneHeme	soft tissue osteosarcoma (extraskeletal)	male	15	1.6	MSS
AXL	D94N	NM_021913	935	0.31	45	FoundationOneHeme	soft tissue sarcoma (nos)	female	66	2.4	MSS
AXL	V99I	NM_021913	454	0.5	71.7	FoundationOneHeme	soft tissue sarcoma undifferentiated	male	78	1.6	MSS
AXL	T112R	NM_021913	691	0.44	90	FoundationOneHeme	soft tissue malignant peripheral nerve sheath tumor (mpnst)	female	38	6.5	MSS
AXL	G113E	NM_021913	1190	0.15	63.5	FoundationOneHeme	soft tissue malignant peripheral nerve sheath tumor (mpnst)	female	42	4.8	MSS
AXL	Y115*	NM_021913	600	0.09	56.9	FoundationOneHeme	liver angiosarcoma	male	79	3.2	MSS
AXL	Q129*	NM_021913	882	0.33	64.9	FoundationOneHeme	soft tissue sarcoma (nos)	female	50	0.8	MSS
AXL	E136Q	NM_021913	686	0.29	67.5	FoundationOneHeme	skin dermatofibrosarcoma	female	57	5.7	MSS
AXL	Y140fs*18	NM_021913	443	0.07	38.5	FoundationOneHeme	soft tissue sarcoma undifferentiated	male	54	8.1	MSS
AXL	E144K	NM_021913	555	0.51	78.9	FoundationOneHeme	bone chondrosarcoma	male	39	4.8	MSS
AXL	P145L	NM_021913	815	0.2	64.7	FoundationOneHeme	soft tissue myxofibrosarcoma	male	62	855.9	MSI-L
AXL	R148K	NM_021913	501	0.2	30	FoundationOneHeme	soft tissue malignant peripheral nerve sheath tumor (mpnst)	male	57	134	MSS
AXL	T149I	NM_021913	531	0.49	40.1	FoundationOneHeme	soft tissue sarcoma (nos)	male	43	4.8	MSS
AXL	A151S	NM_021913	387	0.39	94.9	FoundationOneHeme	uterus leiomyosarcoma	female	61	2.4	MSS
AXL	A152T	NM_021913	945	0.24	89.6	FoundationOneDx	stomach gist	male	88	0	MSS
AXL	A152T	NM_021913	590	0.4	56.7	FoundationOneHeme	bone chondrosarcoma	female	67	4	MSS
AXL	A152T	NM_021913	732	0.34	87.4	FoundationOneHeme	uterus leiomyosarcoma	female	52	5.7	MSS
AXL	Q161P	NM_021913	432	0.44	48.6	FoundationOneHeme	soft tissue sarcoma (nos)	male	68	2.4	MSS
AXL	A162D	NM_021913	870	0.08	41	FoundationOneHeme	soft tissue sarcoma (nos)	female	40	2.4	MSS
AXL	Q163R	NM_021913	378	0.65	97	FoundationOneHeme	uterus leiomyosarcoma	female	55	5.7	MSS
AXL	G164R	NM_021913	779	0.09	59.5	FoundationOneDx	soft tissue angiosarcoma	female	79	3.8	MSS
AXL	G164R	NM_021913	443	0.26	80	FoundationOne	soft tissue inflammatory myofibroblastic tumor	female	64	320.6	Not Performed
AXL	P166S	NM_021913	634	0.29	35.8	FoundationOneHeme	soft tissue sarcoma (nos)	male	39	43.6	MSS
AXL	V169M	NM_021913	620	0.5	79.7	FoundationOneHeme	uterus sarcoma (nos)	female	55	1.6	MSS
AXL	V169M	NM_021913	684	0.47	71.9	FoundationOneHeme	soft tissue sarcoma undifferentiated	male	39	3.2	MSS
AXL	D170N	NM_021913	628	0.07	49.49	FoundationOne	uterus leiomyosarcoma	female	64	63.6	Not Performed
AXL	G187S	NM_021913	434	0.46	82.6	FoundationOneHeme	soft tissue ewing sarcoma	male	20	1.6	MSS
AXL	R190S	NM_021913	628	0.54	75.9	FoundationOneHeme	soft tissue angiosarcoma	male	40	0	MSS
AXL	R190H	NM_021913	271	0.52	90	FoundationOne	stomach gist	female	64	2.6	MSS
AXL	S191N	NM_021913	360	0.49	94.3	FoundationOneHeme	soft tissue malignant peripheral nerve sheath tumor (mpnst)	male	35	2.4	MSS
AXL	G196V	NM_021913	897	0.46	89.6	FoundationOneHeme	uterus leiomyosarcoma	female	53	5.7	MSS
AXL	S202F	NM_021913	1185	0.41	83	FoundationOneHeme	bone osteosarcoma	male	14	1.6	MSS
AXL	A210T	NM_021913	683	0.58	72.4	FoundationOneHeme	soft tissue leiomyosarcoma	male	70	3.2	MSS
AXL	K211N	NM_021913	758	0.22	66.8	FoundationOneHeme	uterus leiomyosarcoma	female	53	3.2	MSS
AXL	R217H	NM_021913	756	0.11	80.2	FoundationOneHeme	soft tissue primitive neuroectoderm tumor (pnet)	female	62	7.3	MSS
AXL	R217H	NM_021913	857	0.44	21	FoundationOneHeme	bone sarcoma (nos)	male	83	2.4	MSI-L
AXL	P225S	NM_021913	721	0.33	77.4	FoundationOneHeme	soft tissue leiomyosarcoma	male	89	68.6	MSS
AXL	Q226L	NM_021913	767	0.5	85.9	FoundationOneHeme	soft tissue angiosarcoma	male	66	1.6	MSS
AXL	N230S	NM_021913	877	0.33	66.6	FoundationOneHeme	soft tissue malignant peripheral nerve sheath tumor (mpnst)	male	79	89.6	MSS
AXL	S235F	NM_021913	762	0.21	43.8	FoundationOne	soft tissue myoepithelial carcinoma	female	66	17.4	MSS
AXL	R236C	NM_021913	602	0.48	31.6	FoundationOneHeme	uterus leiomyosarcoma	female	48	1.6	MSS
AXL	R236C	NM_021913	880	0.51	99.9	FoundationOneHeme	soft tissue malignant peripheral nerve sheath tumor (mpnst)	male	64	21.8	MSI-H
AXL	R236C	NM_021913	719	0.5	57.6	FoundationOneHeme	soft tissue sarcoma (nos)	male	77	58.1	MSS
AXL	T239M	NM_021913	1015	0.5	85.3	FoundationOneDx	unknown primary gist	female	65	0	MSS
AXL	P247L	NM_021913	326	0.43	57	FoundationOneHeme	soft tissue malignant peripheral nerve sheath tumor (mpnst)	male	69	49.3	MSS
AXL	G251D	NM_021913	1015	0.1	64.7	FoundationOneHeme	soft tissue myxofibrosarcoma	male	62	855.9	MSI-L
AXL	splice site 784-1G>C	NM_021913	890	0.51	85.9	FoundationOneHeme	soft tissue angiosarcoma	male	66	1.6	MSS
AXL	D267N	NM_021913	1166	0.1	10.1	FoundationOneDx	soft tissue clear cell sarcoma	female	82	56.3	MSS
AXL	G268E	NM_021913	938	0.06	89.5	FoundationOneHeme	soft tissue synovial sarcoma	male	72	1.6	MSS
AXL	I271F	NM_021913	929	0.48	91.8	FoundationOne	unknown primary gist	male	61	2.6	MSS
AXL	E275Q	NM_021913	775	0.28	62.9	FoundationOneHeme	soft tissue sarcoma (nos)	male	66	2.4	MSS
AXL	P278S	NM_021913	1096	0.19	40.7	FoundationOneHeme	soft tissue sarcoma undifferentiated	male	65	96.9	MSS
AXL	S285L	NM_021913	467	0.28	43.7	FoundationOneHeme	soft tissue sarcoma undifferentiated	male	53	15.3	MSI-L
AXL	S285L	NM_021913	726	0.63	71.7	FoundationOneHeme	soft tissue liposarcoma	male	52	4.8	MSS
AXL	P291Y	NM_021913	1037	0.35	50.5	FoundationOneHeme	soft tissue sarcoma (nos)	female	65	123.5	MSS
AXL	H292fs*5	NM_021913	914	0.5	99.9	FoundationOneHeme	soft tissue malignant peripheral nerve sheath tumor (mpnst)	male	64	21.8	MSI-H
AXL	H292fs*5	NM_021913	911	0.4	16.9	FoundationOneHeme	uterus endometrial stromal sarcoma	female	65	24.2	MSI-H
AXL	H292fs*47	NM_021913	1372	0.4	86.4	FoundationOneDx	unknown primary gist	female	66	1.3	MSS
AXL	R295W	NM_021913	767	0.5	78.5	FoundationOneDx	soft tissue meningioma	male	46	2.5	MSS
AXL	L299F	NM_021913	870	0.39	54.7	FoundationOneHeme	skin sarcoma (nos)	male	64	46	MSS
AXL	H302Y	NM_021913	988	0.24	56.9	FoundationOneHeme	soft tissue sarcoma (nos)	male	81	42.8	MSS
AXL	H302_T303>PHT	NM_021913	793	0.11	30	FoundationOneHeme	soft tissue sarcoma (nos)	male	62	5.7	MSS
AXL	R308C	NM_021913	455	0.52	60	FoundationOneHeme	bone osteosarcoma	male	47	3.2	MSS
AXL	R308C	NM_021913	716	0.37	20.8	FoundationOneHeme	soft tissue sarcoma (nos)	male	60	1.6	MSS
AXL	R308C	NM_021913	860	0.39	40	FoundationOne	stomach gist	female	76	3.5	MSS
AXL	R308H	NM_021913	1024	0.35	92.3	FoundationOneDx	colon gist	male	55	5	MSS
AXL	V309L	NM_021913	604	0.15	24.9	FoundationOneHeme	lung sarcoma (nos)	female	76	21	MSS
AXL	A310V	NM_021913	627	0.49	20.1	FoundationOneHeme	soft tissue malignant peripheral nerve sheath tumor (mpnst)	male	19	0.8	MSS
AXL	G316R	NM_021913	830	0.5	74.4	FoundationOneDx	stomach gist	female	64	0	MSS
AXL	G316R	NM_021913	499	0.57	79.4	FoundationOneHeme	soft tissue sarcoma (nos)	male	44	4	MSS
AXL	E327K	NM_021913	689	0.17	39.4	FoundationOneHeme	skin sarcoma (nos)	male	48	88.8	MSS
AXL	P329L	NM_021913	252	0.5	82.1	FoundationOneHeme	soft tissue leiomyosarcoma	female	52	0.8	MSS
AXL	G331*	NM_021913	600	0.2	40.9	FoundationOneHeme	soft tissue angiosarcoma	female	70	13.7	MSS
AXL	G331E	NM_021913	364	0.19	50	FoundationOneHeme	soft tissue angiosarcoma	male	72	11.3	MSS
AXL	splice site 994+1G>A	NM_021913	471	0.29	20.1	FoundationOneHeme	soft tissue angiosarcoma	male	73	13.7	MSS
AXL	splice site 994+2T>A	NM_021913	223	0.26	30	FoundationOneHeme	soft tissue angiosarcoma	female	39	103.4	MSS
AXL	P333L	NM_021913	815	0.11	20	FoundationOneHeme	soft tissue angiosarcoma	male	71	17	MSS
AXL	G335D	NM_021913	1035	0.6	68.1	FoundationOneDx	uterus leiomyosarcoma	female	59	3.8	MSS
AXL	A342T	NM_021913	594	0.43	76.6	FoundationOne	skin atypical fibroxanthoma	male	89	43.5	MSS
AXL	R344W	NM_021913	397	0.48	20	FoundationOneHeme	soft tissue ewing sarcoma	male	12	0.8	MSS
AXL	N345I	NM_021913	655	0.31	39.78	FoundationOne	soft tissue liposarcoma	female	49	1.2	Not Performed
AXL	V351M	NM_021913	652	0.54	16.9	FoundationOne	small intestine gist	female	53	2.6	MSI-L
AXL	Q354*	NM_021913	600	0.42	92.2	FoundationOneHeme	soft tissue solitary fibrous tumor	female	43	5.7	MSS
AXL	R357W	NM_021913	456	0.46	30.9	FoundationOneHeme	breast sarcoma	female	80	4	MSS
AXL	P359R	NM_021913	766	0.46	67.3	FoundationOneHeme	soft tissue liposarcoma	male	57	3.2	MSS
AXL	L360P	NM_021913	510	0.15	20	FoundationOne	bone chordoma	female	89	8.7	MSS
AXL	G362S	NM_021913	565	0.65	65.8	FoundationOneHeme	soft tissue liposarcoma	female	53	1.6	MSS
AXL	L364fs*109	NM_021913	944	0.4	90.5	FoundationOneHeme	uterus leiomyosarcoma	female	49	5.7	MSS
AXL	Y367*	NM_021913	319	0.45	60.6	FoundationOneHeme	soft tissue liposarcoma	female	55	3.2	MSS
AXL	R368W	NM_021913	292	0.17	16.2	FoundationOneHeme	soft tissue liposarcoma	female	45	1.6	MSS
AXL	R368Q	NM_021913	803	0.53	55.5	FoundationOneHeme	soft tissue sarcoma (nos)	female	66	4	MSS
AXL	R368Q	NM_021913	578	0.49	52.1	FoundationOneHeme	soft tissue sarcoma (nos)	male	22	3.2	MSS
AXL	A370T	NM_021913	549	0.14	41.4	FoundationOneHeme	soft tissue sarcoma undifferentiated	male	69	35.5	MSS
AXL	A370V	NM_021913	744	0.48	87.5	FoundationOneDx	soft tissue leiomyosarcoma	female	80	3.8	MSS
AXL	A370V	NM_021913	600	0.48	90	FoundationOneHeme	soft tissue liposarcoma	male	61	3.2	MSS
AXL	A370V	NM_021913	564	0.4	72.8	FoundationOneHeme	soft tissue rhabdomyosarcoma embryonal	female	1	1.6	MSS
AXL	A370V	NM_021913	767	0.51	99	FoundationOneHeme	small intestine gist	male	59	2.4	MSS
AXL	G373D	NM_021913	3236	0.92	59.9	FoundationOneHeme	soft tissue sarcoma (nos)	male	89	1.6	MSS
AXL	D382N	NM_021913	527	0.12	10	FoundationOneHeme	skin sarcoma (nos)	male	81	65.4	MSS
AXL	G395E	NM_021913	693	0.33	55.6	FoundationOneHeme	soft tissue sarcoma (nos)	male	68	101.7	MSS
AXL	G397R	NM_021913	536	0.46	9.4	FoundationOneHeme	soft tissue sarcoma (nos)	male		0	MSS
AXL	G397V	NM_021913	496	0.96	86.5	FoundationOneHeme	soft tissue leiomyosarcoma	male	62	3.2	MSS
AXL	G415R	NM_021913	542	0.45	99.9	FoundationOneHeme	soft tissue sarcoma (nos)	male	67	79.9	MSS
AXL	P416S	NM_021913	662	0.26	35.8	FoundationOneHeme	soft tissue sarcoma (nos)	male	39	43.6	MSS
AXL	P420Q	NM_021913	1506	0.09	86.2	FoundationOneHeme	soft tissue sarcoma (nos)	male	62	7.3	MSS
AXL	P422S	NM_021913	388	0.29	52.9	FoundationOneHeme	soft tissue angiosarcoma	male	86	67.8	MSS
AXL	G429E	NM_021913	928	0.33	53.8	FoundationOneHeme	lung sarcoma (nos)	male	83	303.6	MSS
AXL	E440K	NM_021913	767	0.21	25.3	FoundationOneDx	soft tissue malignant peripheral nerve sheath tumor (mpnst)	female	84	212.5	MSS
AXL	E440Q	NM_021913	741	0.51	10.2	FoundationOneHeme	soft tissue angiosarcoma	male	38	0.8	MSS
AXL	S447L	NM_021913	1058	0.49	80.8	FoundationOneDx	small intestine gist	male	37	1.3	MSS
AXL	S447L	NM_021913	448	0.58	55.3	FoundationOneHeme	soft tissue sarcoma undifferentiated	female	65	0.8	MSS
AXL	W450C	NM_021913	994	0.08	20	FoundationOneDx	soft tissue sarcoma (nos)	male	68	2.5	MSS
AXL	W450C	NM_021913	770	0.14	38	FoundationOneHeme	soft tissue myxofibrosarcoma	female	48	4.1	MSS
AXL	W451C	NM_021913	1428	0.38	93.8	FoundationOneHeme	soft tissue myxofibrosarcoma	male	73	6.5	MSS
AXL	W451C	NM_021913	1299	0.36	30	FoundationOneDx	soft tissue myxofibrosarcoma	male	63	3.8	MSS
AXL	W451C	NM_021913	930	0.32	16.5	FoundationOneHeme	soft tissue myxofibrosarcoma	male	74	1.6	MSS
AXL	W451C	NM_021913	655	0.26	60.6	FoundationOneHeme	soft tissue sarcoma (nos)	male	44	4	MSS
AXL	W451C	NM_021913	836	0.56	80.1	FoundationOneHeme	soft tissue myxofibrosarcoma	female	81	2.4	MSS
AXL	W451C	NM_021913	888	0.21	55	FoundationOneHeme	soft tissue myxofibrosarcoma	male	80	4.1	MSS
AXL	W451C	NM_021913	641	0.31	54	FoundationOneHeme	soft tissue sarcoma (nos)	male	70	3.3	MSS
AXL	W451C	NM_021913	840	0.16	38	FoundationOneHeme	soft tissue sarcoma (nos)	male	78	4.9	MSS
AXL	A457T	NM_021913	981	0.24	25.3	FoundationOneDx	soft tissue malignant peripheral nerve sheath tumor (mpnst)	female	84	212.5	MSS
AXL	R474W	NM_021913	852	0.49	20	FoundationOneDx	soft tissue sarcoma (nos)	female	79	1.3	MSS
AXL	R474W	NM_021913	662	0.35	65	FoundationOneHeme	rhabdomyosarcoma (nos)	male	78	3.2	MSS
AXL	R474Q	NM_021913	1576	0.13	79.7	FoundationOneHeme	soft tissue sarcoma (nos)	male	46	3.2	MSS
AXL	R475Q	NM_021913	377	0.5	84.3	FoundationOneHeme	soft tissue leiomyosarcoma	female	50	0.8	MSS
AXL	R475Q	NM_021913	639	0.33	39.3	FoundationOneHeme	soft tissue angiosarcoma	male	61	64.6	MSS
AXL	R480C	NM_021913	707	0.5	66.5	FoundationOneHeme	soft tissue sarcoma (nos)	male	68	1.6	MSS
AXL	R480C	NM_021913	600	0.19	39.7	FoundationOneHeme	soft tissue angiosarcoma	male	68	84	MSS
AXL	R480H	NM_021913	648	0.48	53.9	FoundationOneHeme	soft tissue chondrosarcoma	male	34	0	MSS
AXL	R480H	NM_021913	751	0.11	39.2	FoundationOneHeme	soft tissue sarcoma undifferentiated	male	71	7.3	MSI-H
AXL	R480H	NM_021913	609	0.57	82.4	FoundationOne	unknown primary gist	male	63	3.5	MSI-L
AXL	E483*	NM_021913	757	0.25	31	FoundationOneHeme	uterus sarcoma (nos)	female	69	41.2	MSS
AXL	P487L	NM_021913	644	0.37	47.6	FoundationOneHeme	soft tissue malignant peripheral nerve sheath tumor (mpnst)	female	71	4.8	MSS
AXL	T488P	NM_021913	1006	0.08	68.2	FoundationOneHeme	uterus leiomyosarcoma	female	54	0.8	MSS
AXL	E493K	NM_021913	388	0.29	60	FoundationOneHeme	soft tissue angiosarcoma	male	83	37.1	MSS
AXL	R499C	NM_021913	776	0.49	97.3	FoundationOneHeme	rhabdomyosarcoma (nos)	male	71	3.2	MSS
AXL	R499H	NM_021913	667	0.05	91.7	FoundationOneDx	lung solitary fibrous tumor	male	74	1.3	MSS
AXL	R499H	NM_021913	341	0.47	30	FoundationOneHeme	soft tissue rhabdomyosarcoma alveolar	male	20	1.6	MSS
AXL	R499H	NM_021913	733	0.51	40	FoundationOneHeme	uterus endometrial stromal sarcoma	female	75	0	MSS
AXL	V500M	NM_021913	487	0.44	30.9	FoundationOneHeme	soft tissue rhabdomyosarcoma alveolar	male	16	1.6	MSS
AXL	V500M	NM_021913	408	0.48	30	FoundationOne	small intestine gist	male	59	4.3	MSI-L
AXL	V500M	NM_021913	416	0.08	67.9	FoundationOneHeme	uterus leiomyosarcoma	female	63	3.2	MSS
AXL	R501C	NM_021913	744	0.28	54.5	FoundationOneHeme	soft tissue myxofibrosarcoma	female	75	14.5	MSS
AXL	R501G	NM_021913	897	0.53	32.6	FoundationOneHeme	soft tissue sarcoma undifferentiated	male	62	3.2	MSS
AXL	R501H	NM_021913	590	0.5	20	FoundationOneDx	soft tissue neurofibroma	male	6	0	MSS
AXL	R501H	NM_021913	494	0.52	89.7	FoundationOneHeme	soft tissue ossifying fibromyxoid tumor	female	57	4	MSS
AXL	S505R	NM_021913	909	0.5	80.5	FoundationOneHeme	soft tissue leiomyosarcoma	female	59	2.4	MSS
AXL	R507Q	NM_021913	516	0.52	74.3	FoundationOneHeme	soft tissue liposarcoma	male	64	2.4	MSS
AXL	E524K	NM_021913	761	0.26	63.7	FoundationOneHeme	soft tissue sarcoma (nos)	male	63	68.6	MSS
AXL	K525R	NM_021913	852	0.36	64.8	FoundationOne	soft tissue sarcoma (nos)	male	25	1.7	MSS
AXL	R527Q	NM_021913	580	0.47	46	FoundationOneHeme	soft tissue liposarcoma	female	48	0	MSS
AXL	R533Q	NM_021913	891	0.1	30	FoundationOneHeme	soft tissue sarcoma (nos)	female	50	15.3	MSI-L
AXL	G543R	NM_021913	588	0.23	46.6	FoundationOneHeme	soft tissue angiosarcoma	male	74	142.1	Not Performed
AXL	M551T	NM_021913	599	0.48	70.4	FoundationOneDx	unknown primary gist	male	38	0	MSS
AXL	Q557*	NM_021913	320	0.5	40.1	FoundationOneHeme	soft tissue liposarcoma	male	74	1.6	MSS
AXL	D559N	NM_021913	720	0.48	81.1	FoundationOneHeme	soft tissue ewing sarcoma	male	15	1.6	MSS
AXL	T568M	NM_021913	729	0.34	85.6	FoundationOneHeme	rhabdomyosarcoma (nos)	female	2	1.6	MSS
AXL	K570N	NM_021913	754	0.23	19.8	FoundationOneHeme	bone osteosarcoma	male	81	78.3	MSS
AXL	T575M	NM_021913	600	0.9	68.1	FoundationOneHeme	soft tissue leiomyosarcoma	female	51	5.7	MSS
AXL	T575M	NM_021913	614	0.46	20	FoundationOne	soft tissue fibromatosis	male	8	1	Not Performed
AXL	T575M	NM_021913	466	0.17	81.4	FoundationOneHeme	uterus leiomyosarcoma	female	68	3.2	MSS
AXL	E578V	NM_021913	714	0.2	32.6	FoundationOneHeme	soft tissue sarcoma (nos)	male	60	2.4	MSS
AXL	D581N	NM_021913	704	0.34	65.4	FoundationOneHeme	soft tissue sarcoma (nos)	male	75	103.4	MSS
AXL	E609Q	NM_021913	408	0.88	87.4	FoundationOneHeme	uterus leiomyosarcoma	female	56	3.2	MSS
AXL	R610*	NM_021913	664	0.52	56.5	FoundationOneHeme	soft tissue extrarenal rhabdoid tumor	female	19	0.8	MSS
AXL	R610Q	NM_021913	908	0.36	69.7	FoundationOneHeme	soft tissue sarcoma (nos)	male	80	27.5	MSS
AXL	R610Q	NM_021913	789	0.44	52.5	FoundationOneHeme	soft tissue perivascular epithelioid cell tumor (pecoma)	male	66	50.1	MSS
AXL	Y643H	NM_021913	601	0.48	90.9	FoundationOneHeme	soft tissue leiomyosarcoma	female	71	4	MSS
AXL	R671Q	NM_021913	341	0.44	57.6	FoundationOneHeme	unknown primary leiomyosarcoma	male	68	41.2	MSS
AXL	splice site 2036+1G>A	NM_021913	339	0.51	95	FoundationOneHeme	uterus leiomyosarcoma	female	54	1.6	MSS
AXL	D690G	NM_021913	970	0.4	80.7	FoundationOneDx	small intestine gist	male	65	1.3	MSS
AXL	G700K	NM_021913	1283	0.46	51.6	FoundationOneHeme	soft tissue sarcoma (nos)	male	67	17.8	MSS
AXL	G700E	NM_021913	943	0.21	25.3	FoundationOneDx	soft tissue malignant peripheral nerve sheath tumor (mpnst)	female	84	212.5	MSS
AXL	R704H	NM_021913	649	0.52	32.4	FoundationOneHeme	soft tissue desmoplastic small round cell tumor	male	25	0	MSS
AXL	G706E	NM_021913	430	0.25	26.7	FoundationOneHeme	soft tissue malignant peripheral nerve sheath tumor (mpnst)	female	53	25	MSS
AXL	R707C	NM_021913	1033	0.46	10	FoundationOneDx	soft tissue ewing sarcoma	male	7	3.8	MSS
AXL	R707H	NM_021913	549	0.18	44.9	FoundationOneHeme	bone osteosarcoma	male	59	25.8	MSI-H
AXL	R707H	NM_021913	719	0.02	74.4	FoundationOneHeme	soft tissue ewing sarcoma	male	34	0	Not Performed
AXL	R707H	NM_021913	795	0.07	20.1	FoundationOneHeme	soft tissue chondrosarcoma	female	84	7.3	MSI-L
AXL	I718T	NM_021913	862	0.51	45.7	FoundationOneHeme	soft tissue sarcoma (nos)	male	25	1.6	MSS
AXL	W740R	NM_021913	689	0.47	90.7	FoundationOneHeme	soft tissue rhabdomyosarcoma embryonal	male	6	0.8	MSS
AXL	D760G	NM_021913	707	0.49	20	FoundationOneHeme	soft tissue hemangioendothelioma	male	64	0	MSS
AXL	R763C	NM_021913	754	0.48	89.7	FoundationOneHeme	soft tissue rhabdomyosarcoma alveolar	female	22	4.8	MSS
AXL	R767C	NM_021913	606	0.31	54.5	FoundationOneHeme	soft tissue sarcoma (nos)	male	60	1.6	MSS
AXL	R767C	NM_021913	684	0.36	40	FoundationOneHeme	soft tissue sarcoma (nos)	male	73	92.9	MSS
AXL	R767H	NM_021913	413	0.07	86.3	FoundationOneHeme	soft tissue sarcoma (nos)	male	58	8.9	MSI-L
AXL	K769R	NM_021913	553	0.5	60	FoundationOneHeme	soft tissue rhabdomyosarcoma alveolar	male	8	6.5	MSS
AXL	Q770H	NM_021913	637	0.16	37	FoundationOneHeme	soft tissue sarcoma (nos)	male	38	77.5	MSS
AXL	A772P	NM_021913	679	0.21	44.5	FoundationOneHeme	soft tissue sarcoma (nos)	male	89	47.6	MSS
AXL	A772V	NM_021913	663	0.42	70.9	FoundationOneDx	soft tissue sarcoma undifferentiated	male	89	2.5	MSS
AXL	A772V	NM_021913	528	0.4	79.8	FoundationOneHeme	soft tissue leiomyosarcoma	female	49	27.5	MSI-H
AXL	D776N	NM_021913	797	0.16	20	FoundationOneHeme	soft tissue angiosarcoma	male	75	51.7	MSS
AXL	G777R	NM_021913	607	0.06	20	FoundationOneHeme	soft tissue myxofibrosarcoma	female	60	26.6	MSS
AXL	G777A	NM_021913	649	0.41	64.8	FoundationOneHeme	unknown primary leiomyosarcoma	female	68	4	MSS
AXL	G777E	NM_021913	472	0.18	42.7	FoundationOneHeme	soft tissue sarcoma (nos)	male	55	18.6	MSS
AXL	A780T	NM_021913	692	0.15	30	FoundationOneDx	uterus leiomyosarcoma	female	75	17.5	MSI-L
AXL	S783L	NM_021913	657	0.47	44.2	FoundationOneHeme	uterus leiomyosarcoma	female	67	4.8	MSS
AXL	R784W	NM_021913	762	0.37	80.4	FoundationOneHeme	soft tissue liposarcoma	male	77	0.8	MSS
AXL	R784W	NM_021913	496	0.8	73.1	FoundationOneHeme	soft tissue sarcoma (nos)	male	78	0.8	MSS
AXL	D792N	NM_021913	610	0.16	39.9	FoundationOne	soft tissue angiosarcoma	male	74	30	Not Performed
AXL	R793Q	NM_021913	892	0.48	19.8	FoundationOneHeme	bone chondrosarcoma	male	56	0	MSS
AXL	E798D	NM_021913	840	0.51	63.5	FoundationOneHeme	uterus leiomyosarcoma	female	76	2.4	MSS
AXL	N805fs*3	NM_021913	1119	0.2	93.6	FoundationOneHeme	rhabdomyosarcoma (nos)	male	4	10.5	MSI-H
AXL	P811S	NM_021913	321	0.48	31.2	FoundationOneHeme	soft tissue fibromatosis	female	19	1.6	MSS
AXL	P811F	NM_021913	835	0.06	31.6	FoundationOneHeme	soft tissue malignant peripheral nerve sheath tumor (mpnst)	male	52	49.3	MSS
AXL	G839E	NM_021913	1240	0.13	18.2	FoundationOneHeme	soft tissue sarcoma (nos)	male	69	64.6	MSS
AXL	A863S	NM_021913	856	0.21	29.8	FoundationOneHeme	soft tissue rhabdomyosarcoma embryonal	female	5	4	MSS
AXL	P874H	NM_021913	638	0.4	89.9	FoundationOne	colon gist	male	23	6.1	MSS
AXL	P876L	NM_021913	764	0.09	45.7	FoundationOneHeme	soft tissue angiosarcoma	male	89	43.6	MSS
AXL	A877T	NM_021913	646	0.52	28.6	FoundationOneHeme	bone osteosarcoma	male	23	0.8	MSS
AXL	A877T	NM_021913	1157	0.62	39.3	FoundationOneHeme	soft tissue myxofibrosarcoma	male	83	2.4	MSS
AXL	A877T	NM_021913	456	0.54	50	FoundationOneHeme	soft tissue liposarcoma	male	46	0	MSS
AXL	G883S	NM_021913	936	0.09	64.7	FoundationOneHeme	soft tissue myxofibrosarcoma	male	62	855.9	MSI-L
AXL	P885Q	NM_021913	1396	0.11	97	FoundationOneHeme	rhabdomyosarcoma (nos)	female	72	33.9	MSS
