# Supplementary material for: Pan-cancer Genomic Analysis of AXL Mutations Reveals a Novel, Recurrent, Functionally Activating AXL W451C Alteration Specific to Myxofibrosarcoma
Source: Am J Surg Pathol. 2024 Feb 19;48(6):699–707. doi: 10.1097/PAS.0000000000002191 (PMC11093512; doi:10.1097/PAS.0000000000002191)
Supplement: Supplementary file 3 [file pas-48-699-s003.xlsx]

## Sheet: Sheet1
Supplemental Table 3. Recurrent AXL (NM_021913) single nucleotide variants in sarcoma (n=29). Each case is shown in a single line, with variant data as well as select clinicopathologic and molecular data.
AXL variant	Allele Frequency	Pathology Percent Tumor Nuclei	Computational purity %	Disease category	Sex	Age	Tumor Mutational Burden
R4Q	5	80	84	soft tissue liposarcoma	male	75	2.5
R4Q	36	60	99.9	soft tissue rhabdomyosarcoma embryonal	male	11	6.5
A152T	24	50	89.6	stomach gist	male	88	0
A152T	40	60	56.7	bone chondrosarcoma	female	67	4
A152T	34	30	87.4	uterus leiomyosarcoma	female	52	5.7
G164R	9	30	59.5	soft tissue angiosarcoma	female	79	3.8
G164R	26	40	80	soft tissue inflammatory myofibroblastic tumor	female	64	320.6
V169M	50	70	79.7	uterus sarcoma (nos)	female	55	1.6
V169M	47	60	71.9	soft tissue sarcoma undifferentiated	male	39	3.2
R217H	11	60	80.2	soft tissue primitive neuroectoderm tumor (pnet)	female	62	7.3
R217H	44	50	21	bone sarcoma (nos)	male	83	2.4
R236C	48	50	31.6	uterus leiomyosarcoma	female	48	1.6
R236C	51	70	99.9	soft tissue malignant peripheral nerve sheath tumor (mpnst)	male	64	21.8
R236C	50	40	57.6	soft tissue sarcoma (nos)	male	77	58.1
S285L	28	60	43.7	soft tissue sarcoma undifferentiated	male	53	15.3
S285L	63	50	71.7	soft tissue liposarcoma	male	52	4.8
H292fs*5	50	70	99.9	soft tissue malignant peripheral nerve sheath tumor (mpnst)	male	64	21.8
H292fs*5	40	80	16.9	uterus endometrial stromal sarcoma	female	65	24.2
H292fs*47	40	40	86.4	unknown primary gist	female	66	1.3
R308C	52	50	60	bone osteosarcoma	male	47	3.2
R308C	37	20	20.8	soft tissue sarcoma (nos)	male	60	1.6
R308C	39	60	40	stomach gist	female	76	3.5
G316R	50	60	74.4	stomach gist	female	64	0
G316R	57	50	79.4	soft tissue sarcoma (nos)	male	44	4
R368Q	53	30	55.5	soft tissue sarcoma (nos)	female	66	4
R368Q	49	30	52.1	soft tissue sarcoma (nos)	male	22	3.2
A370V	48	70	87.5	soft tissue leiomyosarcoma	female	80	3.8
A370V	48	60	90	soft tissue liposarcoma	male	61	3.2
A370V	40	50	72.8	soft tissue rhabdomyosarcoma embryonal	female	1	1.6
A370V	51	80	99	small intestine gist	male	59	2.4
S447L	49	80	80.8	small intestine gist	male	37	1.3
S447L	58	80	55.3	soft tissue sarcoma undifferentiated	female	65	0.8
W450C	8	20	20	soft tissue sarcoma (nos)	male	68	2.5
W450C	14	75	38	soft tissue myxofibrosarcoma	female	48	4.1
W451C	38	70	93.8	soft tissue myxofibrosarcoma	male	73	6.5
W451C	36	30	30	soft tissue myxofibrosarcoma	male	63	3.8
W451C	32	80	16.5	soft tissue myxofibrosarcoma	male	74	1.6
W451C	26	70	60.6	soft tissue sarcoma (nos)	male	44	4
W451C	56	40	80.1	soft tissue myxofibrosarcoma	female	81	2.4
W451C	21	60	55	soft tissue myxofibrosarcoma	male	80	4.1
W451C	31	40	54	soft tissue sarcoma (nos)	male	70	3.3
W451C	16	80	38	soft tissue sarcoma (nos)	male	78	4.9
R474W	49	60	20	soft tissue sarcoma (nos)	female	79	1.3
R474W	35	50	65	rhabdomyosarcoma (nos)	male	78	3.2
R475Q	50	90	84.3	soft tissue leiomyosarcoma	female	50	0.8
R475Q	33	60	39.3	soft tissue angiosarcoma	male	61	64.6
R480C	50	50	66.5	soft tissue sarcoma (nos)	male	68	1.6
R480C	19	50	39.7	soft tissue angiosarcoma	male	68	84
R480H	48	20	53.9	soft tissue chondrosarcoma	male	34	0
R480H	11	80	39.2	soft tissue sarcoma undifferentiated	male	71	7.3
R480H	57	30	82.4	unknown primary gist	male	63	3.5
R499H	5	50	91.7	lung solitary fibrous tumor	male	74	1.3
R499H	47	80	30	soft tissue rhabdomyosarcoma alveolar	male	20	1.6
R499H	51	30	40	uterus endometrial stromal sarcoma	female	75	0
V500M	44	80	30.9	soft tissue rhabdomyosarcoma alveolar	male	16	1.6
V500M	48	40	30	small intestine gist	male	59	4.3
V500M	8	60	67.9	uterus leiomyosarcoma	female	63	3.2
R501H	50	30	20	soft tissue neurofibroma	male	6	0
R501H	52	80	89.7	soft tissue ossifying fibromyxoid tumor	female	57	4
T575M	90	70	68.1	soft tissue leiomyosarcoma	female	51	5.7
T575M	46	40	20	soft tissue fibromatosis	male	8	1
T575M	17	70	81.4	uterus leiomyosarcoma	female	68	3.2
R610Q	36	90	69.7	soft tissue sarcoma (nos)	male	80	27.5
R610Q	44	50	52.5	soft tissue perivascular epithelioid cell tumor (pecoma)	male	66	50.1
R707H	18	20	44.9	bone osteosarcoma	male	59	25.8
R707H	2	50	74.4	soft tissue ewing sarcoma	male	34	0
R707H	7	20	20.1	soft tissue chondrosarcoma	female	84	7.3
R767C	31	50	54.5	soft tissue sarcoma (nos)	male	60	1.6
R767C	36	50	40	soft tissue sarcoma (nos)	male	73	92.9
A772V	42	70	70.9	soft tissue sarcoma undifferentiated	male	89	2.5
A772V	40	40	79.8	soft tissue leiomyosarcoma	female	49	27.5
R784W	37	50	80.4	soft tissue liposarcoma	male	77	0.8
R784W	80	70	73.1	soft tissue sarcoma (nos)	male	78	0.8
A877T	62	30	39.3	soft tissue myxofibrosarcoma	male	83	2.4
A877T	54	80	50	soft tissue liposarcoma	male	46	0
