# Supplementary material for: Pan-cancer Genomic Analysis of AXL Mutations Reveals a Novel, Recurrent, Functionally Activating AXL W451C Alteration Specific to Myxofibrosarcoma
Source: Am J Surg Pathol. 2024 Feb 19;48(6):699–707. doi: 10.1097/PAS.0000000000002191 (PMC11093512; doi:10.1097/PAS.0000000000002191)
Supplement: Supplementary file 4 [file pas-48-699-s005.xlsx]

## Sheet: Sheet1
Supplemental Table 4. Sarcoma with AXL copy number alterations (n=104 with amplification; n=3 with homozygous deletion). Each case is shown in a single line, with variant data as well as select clinicopathologic and molecular data.
Gene	Amplification or Deletion	Copy Number	Computational purity	Test Type	Disease category	Sex	Age	Tumor Mutational Burden	MSI Status
AXL	amplification	70	48.5	FoundationOneHeme	soft tissue sarcoma (nos)	female	65	2.4	MSS
AXL	amplification	55	35.2	FoundationOneHeme	soft tissue sarcoma (nos)	female	37	2.4	MSS
AXL	amplification	40	46.6	FoundationOneHeme	soft tissue liposarcoma	female	74	1.6	MSS
AXL	amplification	37	42.3	FoundationOneHeme	heart sarcoma (nos)	female	72	2.4	MSS
AXL	amplification	26	52.3	FoundationOneHeme	soft tissue leiomyosarcoma	male	69	4	MSS
AXL	amplification	26	59.9	FoundationOneHeme	soft tissue sarcoma (nos)	male	89	1.6	MSS
AXL	amplification	23	72.1	FoundationOneHeme	soft tissue sarcoma (nos)	female	5	2.4	MSS
AXL	amplification	22	77.8	FoundationOneHeme	soft tissue liposarcoma	female	73	3.2	MSI-L
AXL	amplification	21	68.3	FoundationOneHeme	unknown primary leiomyosarcoma	female	51	3.2	MSS
AXL	amplification	18	77.1	FoundationOneHeme	soft tissue leiomyosarcoma	male	79	3.2	MSS
AXL	amplification	17	74.1	FoundationOneHeme	soft tissue myxofibrosarcoma	female	62	4	MSS
AXL	amplification	17	36	FoundationOneHeme	soft tissue sarcoma undifferentiated	female	56	0.8	MSS
AXL	amplification	16	45.6	FoundationOneHeme	soft tissue myxofibrosarcoma	male	82	1.6	MSS
AXL	amplification	15	84.6	FoundationOneHeme	lung sarcoma (nos)	male	57	46	MSS
AXL	amplification	14	61.9	FoundationOneHeme	soft tissue sarcoma (nos)	female	70	1.6	MSS
AXL	amplification	14	54	FoundationOneHeme	soft tissue leiomyosarcoma	male	68	2.4	MSS
AXL	amplification	13	74.3	FoundationOneHeme	soft tissue sarcoma (nos)	female	48	2.4	MSS
AXL	amplification	13	98.8	FoundationOneHeme	soft tissue myxofibrosarcoma	male	84	4	MSS
AXL	amplification	12	50.1	FoundationOneHeme	soft tissue sarcoma (nos)	female	76	0	MSS
AXL	amplification	12	40	FoundationOneHeme	soft tissue sarcoma (nos)	male	75	2.4	MSS
AXL	amplification	12	57.3	FoundationOneHeme	soft tissue sarcoma (nos)	female	64	2.4	MSS
AXL	amplification	11	45.9	FoundationOneHeme	soft tissue sarcoma (nos)	female	63	4.8	MSS
AXL	amplification	11	48.8	FoundationOneHeme	rhabdomyosarcoma (nos)	male	66	1.6	MSI-L
AXL	amplification	11	76.6	FoundationOneHeme	soft tissue liposarcoma	male	58	2.4	MSS
AXL	amplification	11	30	FoundationOneHeme	soft tissue rhabdomyosarcoma alveolar	female	1	0.8	MSS
AXL	amplification	11	76.9	FoundationOne	stomach gist	male	72	1.7	MSS
AXL	amplification	11	59.1	FoundationOneHeme	soft tissue sarcoma (nos)	female	56	2.4	MSS
AXL	amplification	11	61.6	FoundationOneHeme	soft tissue leiomyosarcoma	male	63	0	MSS
AXL	amplification	10	54.3	FoundationOneDx	soft tissue liposarcoma	male	64	2.5	MSS
AXL	amplification	10	67.9	FoundationOneHeme	soft tissue liposarcoma	female	56	3.2	MSS
AXL	amplification	10	80.8	FoundationOneHeme	soft tissue leiomyosarcoma	female	89	2.4	MSS
AXL	amplification	10	69.2	FoundationOneHeme	soft tissue liposarcoma	male	69	6.5	MSS
AXL	amplification	10	68.7	FoundationOneHeme	soft tissue chondrosarcoma	female	62	5.7	MSS
AXL	amplification	10	64.9	FoundationOneHeme	soft tissue leiomyosarcoma	female	82	2.4	MSS
AXL	amplification	10	50	FoundationOneHeme	soft tissue sarcoma (nos)	male	56	2.4	MSS
AXL	amplification	10	73.9	FoundationOneHeme	soft tissue myxofibrosarcoma	male	66	12.9	MSI-H
AXL	amplification	10	88.6	FoundationOneHeme	bone osteosarcoma	male	79	3.2	MSS
AXL	amplification	9	74.3	FoundationOneHeme	soft tissue leiomyosarcoma	female	60	3.2	MSS
AXL	amplification	9	53.1	FoundationOneHeme	soft tissue sarcoma undifferentiated	female	58	2.4	MSS
AXL	amplification	9	74.9	FoundationOneHeme	small intestine leiomyosarcoma	female	55	0.8	MSS
AXL	amplification	9	71.5	FoundationOne	unknown primary sarcoma	male	73	2.6	MSS
AXL	amplification	9	80.6	FoundationOneHeme	soft tissue sarcoma undifferentiated	female	61	1.6	MSS
AXL	amplification	9	27	FoundationOneHeme	soft tissue rhabdomyosarcoma pleomorphic	female	67	26.6	MSI-L
AXL	amplification	9	66.8	FoundationOneHeme	soft tissue liposarcoma	female	76	0	MSS
AXL	amplification	9	62.9	FoundationOneHeme	soft tissue sarcoma (nos)	male	75	2.4	MSS
AXL	amplification	9	41.3	FoundationOneHeme	soft tissue sarcoma (nos)	male	61	2.4	MSS
AXL	amplification	8	48.5	FoundationOneHeme	soft tissue alveolar soft part sarcoma	male	89	3.2	MSS
AXL	amplification	8	57.9	FoundationOneHeme	bone osteosarcoma	female	85	1.6	MSS
AXL	amplification	8	89.2	FoundationOneDx	uterus leiomyosarcoma	female	66	6.3	MSS
AXL	amplification	8	78.8	FoundationOneHeme	soft tissue sarcoma (nos)	female	72	4	MSS
AXL	amplification	8	92.6	FoundationOneDx	stomach gist	female	82	8.8	MSS
AXL	amplification	8	94.9	FoundationOneHeme	soft tissue malignant peripheral nerve sheath tumor (mpnst)	male	52	3.2	MSS
AXL	amplification	8	35.7	FoundationOneHeme	soft tissue sarcoma (nos)	male	72	0.8	MSS
AXL	amplification	8	67.5	FoundationOneHeme	soft tissue malignant peripheral nerve sheath tumor (mpnst)	male	31	0.8	MSS
AXL	amplification	8	85	FoundationOne	stomach gist	male	44	3.5	MSS
AXL	amplification	8	55.6	FoundationOneHeme	soft tissue leiomyosarcoma	male	60	2.4	MSS
AXL	amplification	8	97	FoundationOneHeme	rhabdomyosarcoma (nos)	female	72	33.9	MSS
AXL	amplification	8	20	FoundationOne	bone chordoma	male	50	0	MSS
AXL	amplification	8	51.6	FoundationOneHeme	soft tissue sarcoma (nos)	male	68	43.6	MSS
AXL	amplification	8	47.8	FoundationOneHeme	rhabdomyosarcoma (nos)	male	84	1.6	MSS
AXL	amplification	7	58.9	FoundationOneHeme	soft tissue myxofibrosarcoma	male	71	0.8	MSS
AXL	amplification	7	46.6	FoundationOneHeme	uterus sarcoma (nos)	female	72	1.6	MSS
AXL	amplification	7	48.6	FoundationOneHeme	soft tissue sarcoma (nos)	male	77	0.8	MSS
AXL	amplification	7	62	FoundationOneHeme	soft tissue sarcoma (nos)	male	88	2.4	MSS
AXL	amplification	7	39.3	FoundationOneHeme	soft tissue myxofibrosarcoma	male	83	2.4	MSS
AXL	amplification	7	84.8	FoundationOneHeme	soft tissue myxofibrosarcoma	male	73	2.4	MSS
AXL	amplification	7	86.2	FoundationOneHeme	soft tissue sarcoma (nos)	male	62	7.3	MSS
AXL	amplification	7	80.2	FoundationOneHeme	soft tissue liposarcoma	male	86	1.6	MSS
AXL	amplification	7	60.7	FoundationOneHeme	soft tissue liposarcoma	female	68	1.6	MSS
AXL	amplification	7	86.5	FoundationOneHeme	soft tissue sarcoma (nos)	male	78	1.6	MSS
AXL	amplification	7	63	FoundationOneHeme	soft tissue sarcoma (nos)	male	71	2.4	MSS
AXL	amplification	7	77.8	FoundationOneHeme	soft tissue liposarcoma	male	35	2.4	MSS
AXL	amplification	7	41.5	FoundationOneHeme	soft tissue sarcoma (nos)	female	86	1.6	MSS
AXL	amplification	7	59.9	FoundationOneDx	stomach gist	male	59	3.8	MSS
AXL	amplification	7	80	FoundationOneHeme	soft tissue liposarcoma	male	69	2.4	MSS
AXL	amplification	7	60	FoundationOneHeme	lung sarcoma (nos)	male	59	1.6	MSS
AXL	amplification	7	76	FoundationOneHeme	soft tissue liposarcoma	female	64	1.6	MSS
AXL	amplification	7	36.5	FoundationOneHeme	soft tissue sarcoma (nos)	male	61	1.6	MSS
AXL	amplification	7	50.4	FoundationOneHeme	soft tissue liposarcoma	male	83	1.6	MSS
AXL	amplification	7	65.2	FoundationOneHeme	soft tissue sarcoma (nos)	male	84	2.4	MSS
AXL	amplification	7	71.1	FoundationOneHeme	soft tissue liposarcoma	male	83	0	MSS
AXL	amplification	7	84.2	FoundationOneHeme	soft tissue leiomyosarcoma	female	67	3.2	MSS
AXL	amplification	7	63.4	FoundationOneHeme	soft tissue malignant peripheral nerve sheath tumor (mpnst)	female	31	2.4	MSI-L
AXL	amplification	7	64	FoundationOneHeme	soft tissue liposarcoma	male	60	0.8	MSS
AXL	amplification	7	52.3	FoundationOneHeme	soft tissue sarcoma (nos)	male	53	4	MSS
AXL	amplification	7	60.4	FoundationOneHeme	bone osteosarcoma	male	16	2.4	MSS
AXL	amplification	7	29.6	FoundationOneHeme	soft tissue leiomyosarcoma	female	71	0.8	MSS
AXL	amplification	7	80.6	FoundationOneHeme	soft tissue myxofibrosarcoma	female	21	4.8	MSS
AXL	amplification	7	40.2	FoundationOneHeme	soft tissue liposarcoma	male	61	0.8	MSS
AXL	amplification	7	78.5	FoundationOneHeme	soft tissue sarcoma (nos)	male	70	0.8	MSS
AXL	amplification	7	60.3	FoundationOneHeme	soft tissue sarcoma (nos)	male	68	5.7	MSS
AXL	amplification	7	66	FoundationOneHeme	soft tissue liposarcoma	female	72	2.4	MSS
AXL	amplification	6	79.3	FoundationOneHeme	soft tissue leiomyosarcoma	male	57	0.8	MSS
AXL	amplification	6	50	FoundationOneHeme	soft tissue sarcoma undifferentiated	female	60	1.6	MSS
AXL	amplification	6	30	FoundationOneHeme	soft tissue sarcoma (nos)	male	18	4	MSS
AXL	amplification	6	58.3	FoundationOneHeme	bone osteosarcoma	female	53	4	MSS
AXL	amplification	6	74.8	FoundationOneDx	unknown primary gist	male	64	2.5	MSS
AXL	amplification	6	61.2	FoundationOneHeme	bone chondrosarcoma	male	49	12.1	MSI-H
AXL	amplification	6	45.3	FoundationOneHeme	soft tissue sarcoma (nos)	male	64	0.8	MSS
AXL	amplification	6	52.5	FoundationOneHeme	soft tissue sarcoma (nos)	female	52	4.8	MSS
AXL	amplification	6	96.7	FoundationOneHeme	breast angiosarcoma	female	85	4.8	MSS
AXL	amplification	6	20	FoundationOneHeme	soft tissue leiomyosarcoma	female	39	0	MSS
AXL	amplification	6	64.8	FoundationOneHeme	soft tissue leiomyosarcoma	female	56	0.8	MSS
AXL	amplification	6	45.9	FoundationOneHeme	soft tissue sarcoma (nos)	female	72	4	MSS
AXL	deletion	0	54.6	FoundationOneDx	soft tissue leiomyosarcoma	female	40	6.3	MSS
AXL	deletion	0	79	FoundationOneHeme	soft tissue leiomyosarcoma	female	52	2.4	MSS
AXL	deletion	0	93.1	FoundationOneHeme	uterus leiomyosarcoma	female	75	1.6	MSS
