# Supplementary material for: Pan-cancer Genomic Analysis of AXL Mutations Reveals a Novel, Recurrent, Functionally Activating AXL W451C Alteration Specific to Myxofibrosarcoma
Source: Am J Surg Pathol. 2024 Feb 19;48(6):699–707. doi: 10.1097/PAS.0000000000002191 (PMC11093512; doi:10.1097/PAS.0000000000002191)
Supplement: Supplementary file 5 [file pas-48-699-s006.xlsx]

## Sheet: Sheet1
Supplemental Table 5. Number and percentage of AXL-amplified sarcoma overall and in each broad sarcoma disease category.
Disease	Cases with AXL amplification (number)	Total cases sequenced (number)	Percent with AXL amplification
Sarcoma overall	104	19879	0.5
soft tissue sarcoma (nos)	32	2970	1.1
soft tissue liposarcoma	17	1540	1.1
soft tissue leiomyosarcoma	13	1817	0.7
soft tissue myxofibrosarcoma	8	315	2.5
stomach gist	4	714	0.6
soft tissue sarcoma undifferentiated	4	464	0.9
bone osteosarcoma	4	907	0.4
soft tissue malignant peripheral nerve sheath tumor (mpnst)	3	459	0.7
rhabdomyosarcoma (nos)	3	364	0.8
lung sarcoma (nos)	2	62	3.2
unknown primary sarcoma	1	124	0.8
breast angiosarcoma	1	174	0.6
bone chordoma	1	267	0.4
unknown primary gist	1	847	0.1
uterus leiomyosarcoma	1	1354	0.1
small intestine leiomyosarcoma	1	24	4.2
soft tissue rhabdomyosarcoma pleomorphic	1	46	2.2
uterus sarcoma (nos)	1	294	0.3
heart sarcoma (nos)	1	28	3.6
soft tissue alveolar soft part sarcoma	1	97	1
soft tissue rhabdomyosarcoma alveolar	1	150	0.7
unknown primary leiomyosarcoma	1	282	0.4
bone chondrosarcoma	1	295	0.3
soft tissue chondrosarcoma	1	345	0.3
