# Supplementary material for: Pan-cancer Genomic Analysis of AXL Mutations Reveals a Novel, Recurrent, Functionally Activating AXL W451C Alteration Specific to Myxofibrosarcoma
Source: Am J Surg Pathol. 2024 Feb 19;48(6):699–707. doi: 10.1097/PAS.0000000000002191 (PMC11093512; doi:10.1097/PAS.0000000000002191)
Supplement: Supplementary file 6 [file pas-48-699-s007.xlsx]

## Sheet: Sheet1
Supplemental Table 6. Sarcoma with AXL rearrangement (n=32). Each case is shown in a single line, with rearrangement partners, breakpoints, and read support, as well as select clinicopathologic and molecular data.
Genes in rearrangement	5' partner	3' partner	Read Support	Test Type	Computational purity	Disease category	Sex	Age	Tumor Mutational Burden
AXL - AXL	N/A	AXL intron 11 (NM_021913)	10	FoundationOneHeme	87.1	uterus leiomyosarcoma	female	59	4
AXL - PTCHD3P1	PTCHD3P1 exon 1-2 UTR (NR_003930)	AXL (NM_021913) exon 13-20	429	FoundationOneHeme	48.1	soft tissue sarcoma (nos)	male	79	0
AXL - AXL	AXL (NM_021913) intron 15	N/A	20	FoundationOneHeme	50	soft tissue sarcoma (nos)	male	63	0.8
AXL - PRDM4	AXL (NM_021913) exon 1-6	PRDM4 (NM_012406) exon 1-12	195	FoundationOneHeme	90.1	soft tissue liposarcoma	female	51	8.1
AXL - FOXN3	AXL (NM_021913) exons 1-14	FOXN3 (NM_005197) exons 5-6	143	FoundationOneHeme	42.4	soft tissue sarcoma (nos)	female	24	0
AXL - DLG2	AXL (NM_021913) exons 1-12	DLG2 (NM_001364) exons 3-23	73	FoundationOneHeme	69.6	soft tissue sarcoma (nos)	male	63	0.8
AXL - AXL	AXL (NM_021913) intron 1	N/A	59	FoundationOneHeme	79.3	soft tissue sarcoma (nos)	female	62	2.4
AXL - GSK3A	GSK3A (NM_019884) exon 1	AXL (NM_021913) exons 11-20	166	FoundationOneDx	90.9	uterus leiomyosarcoma	female	36	1.3
AXL - SAFB	SAFB (NM_002967) exons 1-5	AXL (NM_021913) exon 20	132	FoundationOneHeme	66.3	soft tissue sarcoma (nos)	male	47	0.8
AXL - AXL	N/A	AXL (NM_021913) exon 5	16	FoundationOneDx	78.9	soft tissue myxofibrosarcoma	male	66	1.3
AXL - EMX2OS	EMX2OS exons 1-2 UTR	AXL (NM_021913) exons 11-20	10	FoundationOneHeme	50.1	soft tissue sarcoma undifferentiated	male	32	0.8
AXL - AGBL2	AXL (NM_021913) intron 18	AGBL2 intron 4	15	FoundationOneHeme	92.1	soft tissue liposarcoma	female	77	0
AXL - CYP2S1	AXL (NM_021913) intron 17	CYP2S1 intron 5	17	FoundationOneHeme	30	soft tissue sarcoma (nos)	male	53	2.4
AXL - AXL	AXL (NM_021913) exon 19	N/A	30	FoundationOne	40.8	bone chordoma	male	61	0
AXL - RUNX3	AXL (NM_021913) exons 1-6	RUNX3 (NM_004350) exons 2-5	99	FoundationOneHeme	76	soft tissue liposarcoma	female	64	1.6
AXL - AXL	AXL (NM_021913) intron 13	N/A	16	FoundationOneHeme	92.2	uterus endometrial stromal sarcoma	female	63	4
AXL - SIRT2	AXL (NM_021913) exons 1-15	SIRT2 (NM_012237) exons 10-16	77	FoundationOneHeme	50	soft tissue sarcoma (nos)	male	14	0.8
AXL - ZNF536	AXL (NM_021913) exons 1-6	ZNF536 (NM_014717) exons 3-5	36	FoundationOneHeme	20	bone osteosarcoma	male	18	4
AXL - AXL	N/A	AXL (NM_021913) intron 9	30	FoundationOneHeme	61.9	soft tissue sarcoma (nos)	female	70	1.6
AXL - RNASEH2B	AXL (NM_021913) exons 1-20 UTR	RNASEH2B (NM_024570) exons 10-11	51	FoundationOneHeme	9.8	soft tissue sarcoma undifferentiated	male	71	2.4
AXL - HNRNPUL1	AXL (NM_021913) exons 1-13	HNRNPUL1 (NM_007040) exons 9-15	168	FoundationOneHeme	97.8	soft tissue rhabdomyosarcoma embryonal	male	7	6.5
AXL - AXL	AXL (NM_021913) intron 4	N/A	34	FoundationOneHeme	50.4	soft tissue liposarcoma	male	83	1.6
AXL - AXL	N/A	AXL (NM_021913) exon 13-20	68	FoundationOneHeme	65.1	bone osteosarcoma	male	12	4
AXL - AXL	N/A	AXL (NM_021913) intron 5	38	FoundationOneHeme	40	soft tissue sarcoma (nos)	female	69	4.8
AXL - AXL	AXL (NM_021913) intron 4	AXL (NM_021913) intron 9	13	FoundationOneHeme	30	soft tissue sarcoma (nos)	male	56	2.4
AXL - MYOM1	AXL (NM_021913) exons 5-6	MYOM1 (NM_003803) exon 15	415	FoundationOneHeme	71.7	soft tissue malignant peripheral nerve sheath tumor (mpnst)	male	31	3.2
AXL - HDAC6	HDAC6 (NM_006044) exons 1-10	AXL (NM_021913) exons 20-20	132	FoundationOneHeme	45.5	soft tissue sarcoma (nos)	female	17	2.4
AXL - CNNM4	CNNM4 (NM_020184) exon 1-1	AXL (NM_021913) exons 13-20	51	FoundationOneHeme	52	uterus leiomyosarcoma	female	58	4
AXL - AXL	AXL (NM_021913) intron 6	N/A	307	FoundationOneHeme	77.2	soft tissue myxofibrosarcoma	female	67	0.8
AXL - AXL	AXL (NM_021913) intron 6	N/A	35	FoundationOneHeme	44.2	soft tissue liposarcoma	male	45	3.2
AXL - NUMBL	AXL (NM_021913) exons 1-9	NUMBL (NM_004756) exons 2-10	581	FoundationOneHeme	80.1	soft tissue myxofibrosarcoma	female	81	2.4
AXL - ADPRHL1	AXL (NM_021913) exons 1-12	ADPRHL1 (NM_138430) exons 3-7	87	FoundationOneHeme	56.4	soft tissue sarcoma (nos)	female	35	1.6
